# Supplementary material for: An Alternative Class of Targets for microRNAs Containing CG Dinucleotide
Source: Biology (Basel). 2022 Mar 21;11(3):478. doi: 10.3390/biology11030478 (PMC8945436; doi:10.3390/biology11030478)
Supplement: Supplementary file 1 [file biology-11-00478-s001.zip]

Archive with 4 entries (4 files):
- Supplementary Table S1.xlsx
- Supplementary Table S2.xlsx
- Supplementary Table S3.xlsx
- Supplementary Table S4.txt
