# Supplementary material for: An Alternative Class of Targets for microRNAs Containing CG Dinucleotide
Source: Biology (Basel). 2022 Mar 21;11(3):478. doi: 10.3390/biology11030478 (PMC8945436; doi:10.3390/biology11030478)
Supplement: Supplementary file 1 [file biology-11-00478-s001.zip › Supplementary Table S1.xlsx]

## Sheet: Sheet1
Symbol	Common name	Species	Species ID	Category
Has	Human	Homo sapiens	9606	Primate
Ptr	Chimpanzee	Pan troglodytes	9598	Primate
Mml	Rhesus	Macaca mulatta	9544	Primate
Oga	Bushbaby	Otolemur garnetti	30611	Primate
Tbe	Treeshrew	Tupaia belangeri	37347	Mamalian
Mmu	Mouse	Mus musculus	10090	Mamalian
Rno	Rat	Rattus norvegicus	10116	Mamalian
Cpo	Guinea pig	Cavia porcellus	10141	Mamalian
Ocu	Rabbit	Oryctolagus cuniculus	9986	Mamalian
Sar	Shrew	Sorex araneus	42254	Mamalian
Eeu	Hedgehog	Erinaceus europaeus	9365	Mamalian
Cfa	Dog	Canis familiaris	9615	Mamalian
Fca	Cat	Felis catus	9685	Mamalian
Eca	Horse	Equus caballus	9796	Mamalian
Bta	Cow	Bos taurus	9913	Mamalian
Dno	Armadillo	Dasypus novemcinctus	9361	Mamalian
Laf	Elephant	Loxodonta africana	9785	Mamalian
Ete	Tenrec	Echinops telfairi	9371	Mamalian
Mdo	Opossum	Monodelphis domestica	13616	Mamalian
Oan	Platypus	Ornithorhynchus anatinus	9258	Mamalian
Aca	Lizard	Anolis carolinensis	28377	Vertebrate
Gga	Chicken	Gallus gallus	9031	Vertebrate
Xtr	Frog	Xenopus tropicalis	8364	Vertebrate
