# Supplementary material for: An Alternative Class of Targets for microRNAs Containing CG Dinucleotide
Source: Biology (Basel). 2022 Mar 21;11(3):478. doi: 10.3390/biology11030478 (PMC8945436; doi:10.3390/biology11030478)
Supplement: Supplementary file 1 [file biology-11-00478-s001.zip › Supplementary Table S2.xlsx]

## Sheet: Sheet1
Mammal conservative microRNA sorted by target conservation
Seed sequence	MicroRNA	Conservative target	Percent	Total target
CGGGGAU	hsa-mir-542-5p	3	0.00484653	619
CGCCCUU	hsa-mir-1249	3	0.00763359	393
UUUGCGA	hsa-mir-450a	3	0.0103806	289
AUGGCGC	hsa-mir-652	3	0.00967742	310
GCUCGGU	hsa-mir-423-3p	3	0.00717703	418
CCGAGCC	hsa-mir-615-3p	4	0.00938967	426
UCAACGG	hsa-mir-95	4	0.0116618	343
GAUCGAC	hsa-mir-369-5p	4	0.025641	156
CCCACGU	hsa-mir-662	4	0.00518807	771
CGGAUCC	hsa-mir-127-3p	5	0.0243902	205
CCCGUCC	hsa-mir-1247	6	0.0097561	615
ACGCUCA	hsa-mir-574-3p	6	0.0175439	342
AUCGUAC	hsa-mir-487b	7	0.0344828	203
CGUGGCC	hsa-mir-1204	7	0.0103245	678
GAGACGC	hsa-mir-139-3p	7	0.0106061	660
CCGGAGC	hsa-mir-1203	10	0.0176056	568
GAGCGCC	hsa-mir-339-3p	11	0.0284238	387
ACGUCAU	hsa-mir-598	11	0.0294118	374
AACGGCU	hsa-mir-337-5p	12	0.0347826	345
GCGGGGC	hsa-mir-744	17	0.0162214	1048
GGGAUCG	hsa-mir-638	17	0.0166503	1021
UGUGCGU	hsa-mir-210	20	0.0419287	477
AGUGCCG	hsa-mir-371-3p	26	0.0349462	744
UAGGGCC	hsa-mir-1296	32	0.0292237	1095
AGGGUUG	hsa-mir-296-3p	34	0.0219638	1548
CUAGUAG	hsa-mir-325	42	0.0403071	1042
AUGUGGG	hsa-mir-299-3p	48	0.02589	1854
UGGGUAC	hsa-mir-1225-5p	50	0.0381971	1309
UAGGUAU	hsa-mir-331-5p	53	0.0386297	1372
ACUCAGG	hsa-mir-510	58	0.0251409	2307
AGUAGAC	hsa-mir-411	62	0.0356117	1741
UAGAGGA	hsa-mir-877	63	0.0374554	1682
UGUAUGU	hsa-mir-297	66	0.0340382	1939
CUAGUAA	hsa-mir-628-3p	67	0.0542071	1236
GGUGGUC	hsa-mir-323-5p	72	0.036791	1957
ACUAGAU	hsa-mir-28-3p	73	0.0557252	1310
GGGGUCC	hsa-mir-615-5p	74	0.0364353	2031
UAGACUG	hsa-mir-151-3p	75	0.0579598	1294
GAGCCCC	hsa-mir-1225-3p	77	0.0370192	2080
GAAGGUC	hsa-mir-493	78	0.0423683	1841
AGGUUAU	hsa-mir-154	83	0.0582456	1425
GUCUGCC	hsa-mir-346	83	0.0471056	1762
GCAUCCC	hsa-mir-324-5p	83	0.0533419	1556
GAUUGGU	hsa-mir-509-3p	83	0.076077	1091
ACUGGAU	hsa-mir-1243	84	0.0484709	1733
GAGACCU	hsa-mir-769-5p	85	0.0439959	1932
GAGUGUG	hsa-mir-574-5p	85	0.0446898	1902
UGAGGAC	hsa-mir-1224-5p	85	0.0380143	2236
GAGUAUU	hsa-mir-496	86	0.0597222	1440
ACCCAUU	hsa-mir-660	86	0.0616487	1395
CUGACUC	hsa-mir-345	87	0.0448916	1938
GGGCCCC	hsa-mir-296-5p	87	0.0373872	2327
GUGGGGA	hsa-mir-491-5p	87	0.0282101	3084
GUCACUC	hsa-mir-668	89	0.0481862	1847
GGUUACC	hsa-mir-409-5p	90	0.0837989	1074
CCCUGUC	hsa-mir-339-5p	91	0.0365609	2489
GGUGGUU	hsa-mir-876-3p	91	0.0452286	2012
AACUGGU	hsa-mir-582-3p	93	0.0497326	1870
UCAUUCG	hsa-mir-1298	94	0.0470942	1996
AUGUCUG	hsa-mir-654-3p	94	0.0457421	2055
GUCUUGC	hsa-mir-431	95	0.0514905	1845
UGGCCCU	hsa-mir-328	97	0.0473402	2049
CCUGUAC	hsa-mir-486-5p	98	0.065816	1489
UGUGUCA	hsa-mir-592	104	0.057971	1794
AGGACAC	hsa-mir-1197	108	0.0478936	2255
GCCCUGU	hsa-mir-146b-3p	108	0.043707	2471
CCCCCAG	hsa-mir-361-3p	115	0.0351682	3270
UCCUUGC	hsa-mir-502-5p	115	0.0495903	2319
GUUCAUG	hsa-mir-1206	117	0.0578635	2022
CCAUUAC	hsa-mir-885-5p	117	0.066972	1747
GGCAGCG	hsa-mir-885-3p	118	0.0541284	2180
AAGUUGU	hsa-mir-382	121	0.0680923	1777
AUGCCUU	hsa-mir-532-5p	122	0.0694365	1757
CCCCUGG	hsa-mir-331-3p	122	0.0449687	2713
CAGGUGA	hsa-mir-125a-3p	128	0.0481384	2659
CUUGGAG	hsa-mir-432	128	0.0565871	2262
UAUCAGA	hsa-mir-361-5p	128	0.0671916	1905
UCACCAC	hsa-mir-197	132	0.0501901	2630
CCCACCU	hsa-mir-1224-3p	132	0.040678	3245
AUCCCUU	hsa-mir-188-5p	135	0.0787631	1714
CUCCCAA	hsa-mir-150	139	0.0384084	3619
UGUUGAA	hsa-mir-653	139	0.0683719	2033
CUCCAUU	hsa-mir-136	139	0.0555778	2501
UUGUGAC	hsa-mir-758	140	0.0676329	2070
UCCUAUA	hsa-mir-337-3p	140	0.075431	1856
GUCAACA	hsa-mir-505	141	0.0928854	1518
UGCCCUG	hsa-mir-874	147	0.0603696	2435
AUCCUUU	hsa-mir-501-5p	147	0.068788	2137
UGCUGAC	hsa-mir-628-5p	148	0.0685503	2159
GUGACAG	hsa-mir-542-3p	149	0.0565036	2637
CAAGAGC	hsa-mir-335	149	0.0609158	2446
ACAUAGA	hsa-mir-376c	150	0.0788644	1902
UGAAGCU	hsa-mir-127-5p	154	0.0747573	2060
CUCCCAC	hsa-mir-532-3p	154	0.0469942	3277
CUCACAC	hsa-mir-342-3p	156	0.0592705	2632
AAUUGCU	hsa-mir-302f	159	0.0887772	1791
AAUGUUG	hsa-mir-409-3p	162	0.0649038	2496
GGCCCUG	hsa-mir-1291	165	0.0607959	2714
CUUCACC	hsa-mir-412	166	0.0754889	2199
GGGGCAG	hsa-mir-486-3p	172	0.0499855	3441
GGUUUAC	hsa-mir-299-5p	173	0.093463	1851
CAGUCUG	hsa-mir-622	177	0.0687646	2574
UUCCUAG	hsa-mir-384	177	0.0686579	2578
GAGGCUG	hsa-mir-485-5p	183	0.0484127	3780
CUCAAAC	hsa-mir-371-5p	184	0.0508147	3621
UUAUGCA	hsa-mir-491-3p	186	0.111645	1666
AGCAUUC	hsa-mir-1179	187	0.0875878	2135
CUGCUCA	hsa-mir-767-3p	192	0.0724528	2650
CCAGGAG	hsa-mir-665	193	0.0506296	3812
CUCCAGC	hsa-mir-766	194	0.0527317	3679
UAAGACU	hsa-mir-499-5p	198	0.103448	1914
UCCCACA	hsa-mir-188-3p	200	0.0745712	2682
GUUAAUG	hsa-mir-569	201	0.105291	1909
UCAUGAU	hsa-mir-433	201	0.0893333	2250
AUGUAAU	hsa-mir-380	205	0.0839476	2442
UGAAAGG	hsa-mir-488	208	0.0713306	2916
AGUAACA	hsa-mir-802	219	0.111394	1966
CCUGCUG	hsa-mir-370	225	0.0756048	2976
CUACAGU	hsa-mir-139-5p	241	0.119544	2016
GAAGGAA	hsa-mir-1252	242	0.0704307	3436
CUGCAGG	hsa-mir-1205	243	0.0693493	3504
CUGGCUC	hsa-mir-149	245	0.0868794	2820
AAGUCUU	hsa-mir-1264	246	0.105489	2332
UCAUACA	hsa-mir-485-3p	251	0.130322	1926
UCAACAG	hsa-mir-421	255	0.0874186	2917
AGCAGCG	hsa-mir-503	269	0.176047	1528
CAAAUGC	hsa-mir-105	279	0.090029	3099
CUAUACA	hsa-mir-1284	286	0.185113	1545
GGCUCUG	hsa-mir-760	288	0.0992077	2903
CUGCAGC	hsa-mir-1184	292	0.084053	3474
UGUAUAA	hsa-mir-568	295	0.128821	2290
AGGCAGG	hsa-mir-940	298	0.074668	3991
UAAUAUC	hsa-mir-889	316	0.110567	2858
UUCUGCA	hsa-mir-544	320	0.106667	3000
GCACCAU	hsa-mir-767-5p	323	0.165387	1953
UGUCUUU	hsa-mir-511	332	0.110043	3017
GAAACAU	hsa-mir-494	341	0.0969025	3519
ACAUUAC	hsa-mir-323-3p	342	0.135553	2523
UCACACA	hsa-mir-377	348	0.120749	2882
AUUCAUU	hsa-mir-664	389	0.122829	3167
AUAUAAC	hsa-mir-410	402	0.127417	3155
GAGAAAU	hsa-mir-539	406	0.107351	3782
AUAAUAC	hsa-mir-369-3p	419	0.147121	2848
UACAGUU	hsa-mir-582-5p	471	0.175354	2686
AACAUUC	hsa-mir-543	474	0.1429	3317
UGCAUAU	hsa-mir-448	486	0.220308	2206
UUUGCAA	hsa-mir-450b-5p	487	0.151619	3212
CAGCAAA	hsa-mir-545	515	0.155448	3313
AUAUUAU	hsa-mir-656	518	0.170675	3035
UGAAAUG	hsa-mir-203	530	0.14305	3705
AACAAAC	hsa-mir-495	540	0.128236	4211
CAAAGCA	hsa-mir-330-3p	541	0.169805	3186
AAUUUUA	hsa-mir-590-3p	752	0.135961	5531
UUGGCAA	hsa-mir-182	813	0.304608	2669
UAUAAAG	hsa-mir-340	932	0.222222	4194
