# Supplementary material for: An Alternative Class of Targets for microRNAs Containing CG Dinucleotide
Source: Biology (Basel). 2022 Mar 21;11(3):478. doi: 10.3390/biology11030478 (PMC8945436; doi:10.3390/biology11030478)
Supplement: Supplementary file 1 [file biology-11-00478-s001.zip › Supplementary Table S3.xlsx]

## Sheet: exclude.exon.miRNA.overlap.tmp_
Seed sequence	MicroRNA	Conservative target	Percent	Total target number
UCCGCGC	hsa-mir-937	2	0.0172414	116
AACGCCU	hsa-mir-614	2	0.00662252	302
UGAACGG	hsa-mir-887	2	0.0058309	343
GGGCGUA	hsa-mir-585	2	0.00392927	509
GCAACGA	hsa-mir-891a	3	0.00879765	341
AGACGGG	hsa-mir-483-5p	3	0.00345224	869
CUCGCUG	hsa-mir-720	5	0.00646831	773
CGGUGCU	hsa-mir-1250	6	0.0144231	416
UUCCGGC	hsa-mir-1180	7	0.0188679	371
GUGCGCA	hsa-mir-933	7	0.0182768	383
UCCGCUC	hsa-mir-572	7	0.0181347	386
ACGCACU	hsa-mir-521	8	0.0239521	334
ACCCGGC	hsa-mir-941	9	0.0178926	503
GGCGCCU	hsa-mir-566	9	0.0135747	663
AAGCGCU	hsa-mir-518e	10	0.0331126	302
ACACGGG	hsa-mir-602	10	0.0146199	684
GGCGACA	hsa-mir-1273	12	0.0217391	552
UAGGCCG	hsa-mir-1295	12	0.0177778	675
CGGCCUG	hsa-mir-1234	12	0.0106383	1128
AAACGGU	hsa-mir-553	15	0.0314465	477
CGUGCAU	hsa-mir-517b	23	0.0547619	420
GGGUGUU	hsa-mir-609	39	0.0224267	1739
CUAGUCC	hsa-mir-554	45	0.0451807	996
CCCACCG	hsa-mir-1280	45	0.0194049	2319
GGACUGC	hsa-mir-1288	46	0.027512	1672
AGGAUGU	hsa-mir-1265	51	0.0289608	1761
GGUCUAG	hsa-mir-601	53	0.0505725	1048
GGCUGCG	hsa-mir-604	59	0.0294558	2003
CUAGGCU	hsa-mir-645	60	0.04329	1386
AGCCUGC	hsa-mir-596	61	0.0316719	1926
AUGAUGC	hsa-mir-1322	64	0.0409207	1564
GAGUUGG	hsa-mir-571	66	0.0386417	1708
GUAUGUU	hsa-mir-567	66	0.0346457	1905
GGGGGAA	hsa-mir-625	66	0.0207482	3181
AUGAGCU	hsa-mir-556-5p	70	0.0481431	1454
GUUAGGA	hsa-mir-1258	71	0.0563492	1260
GUCUACU	hsa-mir-934	74	0.0629787	1175
UAUGGUU	hsa-mir-584	76	0.0512475	1483
GUGGCCC	hsa-mir-663b	78	0.0359116	2172
GACUUCC	hsa-mir-617	80	0.043573	1836
UGAGUCU	hsa-mir-627	81	0.0492701	1644
AGUGAUC	hsa-mir-1245	81	0.048854	1658
CUGUUGA	hsa-mir-1267	81	0.039823	2034
UUCCUCG	hsa-mir-1238	81	0.0323741	2502
GCUAGCA	hsa-mir-621	82	0.0925508	886
CUUGUGU	hsa-mir-581	82	0.045887	1787
GGAGUCC	hsa-mir-1289	82	0.0444444	1845
CUUGGGC	hsa-mir-635	82	0.0358548	2287
GACCAUG	hsa-mir-591	83	0.0572414	1450
UGUGUGG	hsa-mir-147	83	0.0340583	2437
AUGAUGA	hsa-mir-1272	85	0.0450212	1888
UAGUGAG	hsa-mir-921	86	0.0575251	1495
AAGUAGC	hsa-mir-562	87	0.0473856	1836
GUGUGGC	hsa-mir-644	87	0.0394916	2203
GAGCUAA	hsa-mir-610	88	0.0619718	1420
AGUACUG	hsa-mir-1278	89	0.0656827	1355
UGUCUGG	hsa-mir-1231	89	0.042381	2100
UUAGGAU	hsa-mir-651	91	0.0431075	2111
ACUCAGC	hsa-mir-512-5p	91	0.0421101	2161
GUGUCAC	hsa-mir-597	94	0.0527497	1782
UGGUACC	hsa-mir-1263	95	0.0860507	1104
GAGUCUU	hsa-mir-924	96	0.0511454	1877
GGGUUUA	hsa-mir-629	97	0.0449282	2159
CUUGUAU	hsa-mir-643	98	0.0609832	1607
GCUGUCU	hsa-mir-626	100	0.0514139	1945
GUCAUUG	hsa-mir-616	102	0.0507968	2008
GAGCCCU	hsa-mir-1233	102	0.0496592	2054
UGAUCCA	hsa-mir-640	104	0.0636086	1635
CACUCCU	hsa-mir-483-3p	104	0.0496183	2096
AUGGAUU	hsa-mir-1246	108	0.0631949	1709
GCCCUUA	hsa-mir-938	109	0.0653086	1669
GAGAACC	hsa-mir-589	109	0.0539604	2020
UCUCACC	hsa-mir-1229	109	0.0507922	2146
AGUGUGC	hsa-mir-648	111	0.0742972	1494
CACACCU	hsa-mir-1228	112	0.047802	2343
ACCUGGA	hsa-mir-619	113	0.058977	1916
AACUCUA	hsa-mir-618	114	0.0597484	1908
AGAUGUG	hsa-mir-576-3p	116	0.058029	1999
AAGUGUG	hsa-mir-595	117	0.0572127	2045
GUGCCAC	hsa-mir-1227	117	0.0536205	2182
ACUCCAG	hsa-mir-508-5p	117	0.0418605	2795
AACCUGU	hsa-mir-649	118	0.0715585	1649
GACAACU	hsa-mir-549	122	0.0745721	1636
UGGAUAA	hsa-mir-1261	124	0.0741627	1672
ACUUGGA	hsa-mir-890	126	0.0602871	2090
UCUUGAG	hsa-mir-526b	128	0.0551012	2323
GCAGGAC	hsa-mir-1286	129	0.0511499	2522
UUGAGGC	hsa-mir-1304	130	0.0584532	2224
CUGGGGG	hsa-mir-637	135	0.0394737	3420
ACAGGUG	hsa-mir-552	136	0.0523681	2597
GCAGGUU	hsa-mir-657	137	0.065425	2094
AACUACU	hsa-mir-606	138	0.0829826	1663
GCCUGGG	hsa-mir-661	157	0.0388999	4036
AAGAACC	hsa-mir-548b-3p	159	0.0712047	2233
ACUGGCU	hsa-mir-892b	162	0.0845511	1916
UUAGAGA	hsa-mir-1303	164	0.0725985	2259
CCUUCUG	hsa-mir-1237	164	0.0540719	3033
AAAUCCC	hsa-mir-605	167	0.071398	2339
CACCAGC	hsa-mir-1226	168	0.0677966	2478
GGCAUUG	hsa-mir-1256	170	0.0855992	1986
ACUGUGU	hsa-mir-892a	172	0.0767515	2241
GAGCUGC	hsa-mir-558	173	0.0663598	2607
ACAAGGU	hsa-mir-624	174	0.0834933	2084
UGGCUGC	hsa-mir-647	177	0.0689521	2567
GGAGGAG	hsa-mir-765	177	0.0505859	3499
UAAUAGU	hsa-mir-633	180	0.0910931	1976
GAGAAGA	hsa-mir-1253	184	0.0568077	3239
GUGAGGU	hsa-mir-1294	189	0.0881119	2145
GUCUCUG	hsa-mir-593	189	0.0685031	2759
AAAGAGG	hsa-mir-583	192	0.0581642	3301
GCAACUU	hsa-mir-891b	193	0.112865	1710
GGAUUUU	hsa-mir-1290	195	0.0735849	2650
CACUGUU	hsa-mir-1208	200	0.0749064	2670
AAAGAGC	hsa-mir-1276	202	0.071733	2816
ACCAGCA	hsa-mir-634	205	0.103692	1977
ACUGUAG	hsa-mir-1183	211	0.103431	2040
UGAGAAU	hsa-mir-580	211	0.0728088	2898
AAAGGUA	hsa-mir-548m	212	0.0850722	2492
UCCCUUG	hsa-mir-623	212	0.0740741	2862
GAUUGUA	hsa-mir-508-3p	216	0.163019	1325
UCUGGAG	hsa-mir-516b	219	0.0718033	3050
ACUCAAA	hsa-mir-888	223	0.0953807	2338
UUCUUGU	hsa-mir-578	223	0.0751854	2966
CAGACAG	hsa-mir-1324	230	0.076412	3010
UAUUACC	hsa-mir-556-3p	238	0.112264	2120
AGUGCUG	hsa-mir-512-3p	238	0.0879527	2706
ACACACU	hsa-mir-603	244	0.0865555	2819
CUUCUCU	hsa-mir-942	261	0.0798409	3269
CAGCUGG	hsa-mir-1207-3p	268	0.0815085	3288
GCAGAAG	hsa-mir-298	292	0.0869306	3359
AAAGUAC	hsa-mir-548k	305	0.111152	2744
UUCCAUA	hsa-mir-587	309	0.0915284	3376
AAAGUAU	hsa-mir-548l	311	0.101138	3075
AAACUGU	hsa-mir-548g	334	0.113683	2938
AUGCAUU	hsa-mir-586	339	0.144934	2339
UUCAAGC	hsa-mir-498	345	0.114618	3010
AGAUAAA	hsa-mir-577	361	0.124397	2902
UCUGGAA	hsa-mir-1299	369	0.115565	3193
UUCUAAU	hsa-mir-576-5p	369	0.109691	3364
AGUGCUU	hsa-mir-520f	384	0.193841	1981
GAGGCAG	hsa-mir-1827	386	0.0941004	4102
UCACAAG	hsa-mir-513b	394	0.127056	3101
UUUCAAC	hsa-mir-1305	400	0.0988142	4048
UUGGUUC	hsa-mir-659	432	0.174687	2473
UCAUUUG	hsa-mir-579	447	0.103114	4335
AAAUUUC	hsa-mir-513a-3p	455	0.107489	4233
AAAGUUU	hsa-mir-561	487	0.131409	3706
AAUUAUU	hsa-mir-944	501	0.140691	3561
CUACAAA	hsa-mir-1283	522	0.19977	2613
UCCUGAG	hsa-mir-1200	528	0.162913	3241
AGCAGCU	hsa-mir-646	575	0.207806	2767
AAAAGUA	hsa-mir-548n	589	0.140305	4198
UCACAGG	hsa-mir-513a-5p	610	0.183238	3329
AGCAAAA	hsa-mir-548p	642	0.173139	3708
GAAAACA	hsa-mir-570	655	0.1465	4471
UUCAAAU	hsa-mir-607	848	0.172533	4915
AAAAAUC	hsa-mir-548c-3p	1249	0.193493	6455
