# Supplementary material for: An Alternative Class of Targets for microRNAs Containing CG Dinucleotide
Source: Biology (Basel). 2022 Mar 21;11(3):478. doi: 10.3390/biology11030478 (PMC8945436; doi:10.3390/biology11030478)
Supplement: Supplementary file 1 [file biology-11-00478-s001.zip › Supplementary Table S4.txt]

seq_ID	microRNA_name	miRNA_start	miRNA_end	miRNA_seq	mRNA_name	mRNA_start	mRNA_end_extended	mRNA_seq_extended	chimeras_decompressed	experiments	experiments_list	microRNA_first	two_way_merged	seed_type	num_basepairs	seed_basepairs	folding_energy	5'UTR	CDS	3'UTR	folding_class	conservation_score	log2_target_enrichment	CLASH_single_reads_ovlp	CLASH_cluster_ovlp	PAR_CLIP_cluster_ovlp
TA1-1702084-1_1	MIMAT0000440_MirBase_miR-191_microRNA	1	23	CAACGGAATCCCAAAAGCAGCTG	ENSG00000136261_ENST00000258761_BZW2_mRNA	805	877	AAGAGGCTGCTTGAACTCTTTCCAGTTAACAGACAGAGTGTGGATCATTTTGCTAAATACTTCACTGACGCAG	1	1	E5	1	0	noncanonical_seed	15	6	-17.7	NA	1	NA	III	NA	NA	21	NA	NA
L2-2093362_1	MIMAT0001340_MirBase_miR-423-3p_microRNA	1	23	AGCTCGGTCTGAGGCCCCTCAGT	ENSG00000128185_ENST00000248879_DGCR6L_mRNA	1023	1068	ACTGGGGCCCACCCGAGCGCTTGTTCTGGTCTCAGCCGCTCCCTTG	1	1	E4	1	0	6-mer	14	6	-24.2	NA	NA	1	II	NA	NA	6	NA	NA
L1-860376_1	MIMAT0001340_MirBase_miR-423-3p_microRNA	1	23	AGCTCGGTCTGAGGCCCCTCAGT	ENSG00000143443_ENST00000368926_C1orf56_mRNA	227	288	TTGGGGGCCCCATGACCCGCAGCTACCGGAGCACCGCCCGGACTGGTCTTCCCCGGAAGACA	2	1	E3	1	0	none	17	5	-24.1	NA	1	NA	II	NA	NA	28	NA	NA
L2HS-1257484_2	MIMAT0001340_MirBase_miR-423-3p_microRNA	1	23	AGCTCGGTCTGAGGCCCCTCAGT	ENSG00000005007_ENST00000262803_UPF1_mRNA	2832	2897	TTAAATGACCCCAGGCGTCTGAACGTGGCCCTGACCAGAGCAAGGTATGGCGTCATCATTGTGGGC	2	1	E4	1	0	noncanonical_seed	16	6	-20.9	NA	1	NA	III	NA	NA	16	NA	1
L2HS-2124112_1	MIMAT0002874_MirBase_miR-503_microRNA	1	23	TAGCAGCGGGAACAGTTCTGCAG	ENSG00000177189_ENST00000379565_RPS6KA3_mRNA	2531	2598	GTCCCAGCTGGTACCCATAATGCTGCTGTTCCTGCTGCTGCTCCTGCTTTCCTCTCTTCTCGCTTTAA	1	1	E4	0	0	6-mer	19	6	-31.4	NA	NA	1	II	0.61364	NA	45	NA	NA
L2-1013226_1	MIMAT0002874_MirBase_miR-503_microRNA	1	23	TAGCAGCGGGAACAGTTCTGCAG	ENSG00000064601_ENST00000372484_CTSA_mRNA	359	403	CGCTGTTCCTGCTGCTGCTGCTGCTGCTGCTGCTAGTGTCCTGGG	1	1	E4	1	0	7-mer	16	6	-27	NA	1	NA	II	NA	NA	3	NA	NA
L2HS-896790_2	MIMAT0002874_MirBase_miR-503_microRNA	1	23	TAGCAGCGGGAACAGTTCTGCAG	ENSG00000143321_ENST00000357325_HDGF_mRNA	1065	1108	ACCCTGTTCCTGCTGCTGTCTGGGTGCTACTGGGGAAACTGGCC	2	1	E4	1	0	6-mer	15	6	-25	NA	NA	1	I	NA	NA	91	NA	1
L2-1013224_1	MIMAT0002874_MirBase_miR-503_microRNA	1	23	TAGCAGCGGGAACAGTTCTGCAG	ENSG00000228716_ENST00000439211_DHFR_mRNA	455	500	TGCTGTAACGAGCGGGCTCGGAGGTCCTCCCGCTGCTGTCATGGTT	1	1	E4	1	0	8-mer	18	6	-24.9	1	NA	NA	III	NA	NA	21	NA	NA
L2HS-1982289_1	MIMAT0002874_MirBase_miR-503_microRNA	1	23	TAGCAGCGGGAACAGTTCTGCAG	ENSG00000158470_ENST00000371711_B4GALT5_mRNA	1596	1648	ACAAGACAGACGTCTGTCCCGCTGCTCTCTCCCCATCTCCTACCCCACATCCT	1	1	E4	1	0	8-mer	17	6	-24.7	NA	NA	1	III	1.34971	NA	10	NA	NA
L2HS-344808_4	MIMAT0002874_MirBase_miR-503_microRNA	1	23	TAGCAGCGGGAACAGTTCTGCAG	ENSG00000147416_ENST00000276390_ATP6V1B2_mRNA	2053	2099	ATTGCTGGGCTGTGCTGCTGCTCGAAGCAGATGGTTTTGACTGTCTT	4	1	E4	1	0	6-mer	18	6	-24.5	NA	NA	1	II	1.06697	NA	6	NA	NA
0727AHS-682015_2	MIMAT0002874_MirBase_miR-503_microRNA	1	23	TAGCAGCGGGAACAGTTCTGCAG	ENSG00000196455_ENST00000356763_PIK3R4_mRNA	377	451	CCTGTCTATGAAGAAAGACCCTTCGTAGAAACAACTTCCCCGCTGCTGACGCGTTTTCCCGTCCCGTCCCCGAAG	2	1	E2	1	0	8-mer	16	6	-23.4	1	NA	NA	III	NA	NA	4	NA	NA
L2-1013233_1	MIMAT0002874_MirBase_miR-503_microRNA	1	23	TAGCAGCGGGAACAGTTCTGCAG	ENSG00000100241_ENST00000380817_SBF1_mRNA	3726	3768	AGCGCGTGTCCCGCTGCTACCGCCAGAACCGCTTCCCCGTGGT	2	1	E4	1	0	9-mer	15	6	-22.7	NA	1	NA	I	NA	NA	5	NA	NA
L2-340500_2	MIMAT0002874_MirBase_miR-503_microRNA	1	23	TAGCAGCGGGAACAGTTCTGCAG	ENSG00000159111_ENST00000351111_MRPL10_mRNA	510	555	AAGGACTGTGCCATTCCTGCCGCTGCTAGGTGGCTGCATTGATGAC	2	1	E4	1	0	9-mer	17	6	-22.5	NA	1	NA	II	NA	NA	16	NA	NA
L2HS-981298_2	MIMAT0002874_MirBase_miR-503_microRNA	1	23	TAGCAGCGGGAACAGTTCTGCAG	ENSG00000196123_ENST00000290881_KIAA0895L_mRNA	3012	3063	GCCTCTGCTGTTCCTGTCTTTGCTCACACCCTCACAGCTGCTCTCTGGCAGA	2	1	E4	0	0	6-mer	17	6	-21	NA	NA	1	II	0.056253	NA	2	NA	NA
0727AHS-1274942_1	MIMAT0002874_MirBase_miR-503_microRNA	1	23	TAGCAGCGGGAACAGTTCTGCAG	ENSG00000183723_ENST00000330687_CMTM4_mRNA	2160	2208	CCTCTCTGCTGCTGCTTCTCCTGCATCTTGTTCCTGCTTATTTAAATAG	1	1	E2	1	0	6-mer	16	3	-20.9	NA	NA	1	IV	0.236606	NA	NA	NA	NA
L1-591356_1	MIMAT0002874_MirBase_miR-503_microRNA	1	23	TAGCAGCGGGAACAGTTCTGCAG	ENSG00000174374_ENST00000329959_WBSCR16_mRNA	1024	1070	AGGTGAATGTGCCCCGCTGCTTACACTTCTCAGGAGTGGGGAAGGTG	3	1	E3	1	0	8-mer	15	6	-20.4	NA	1	NA	I	NA	NA	7	NA	NA
L2-1013242_1	MIMAT0002874_MirBase_miR-503_microRNA	1	23	TAGCAGCGGGAACAGTTCTGCAG	ENSG00000069275_ENST00000367142_NUCKS1_mRNA	3765	3814	AGTCTTTCTGTAACCTGCTGCTGCTTTTAGTCCTCCTCACCTCAGATCGG	2	1	E4	1	0	6-mer	16	6	-19.4	NA	NA	1	I	0.634217	NA	57	NA	NA
L2HS-1982284_1	MIMAT0002874_MirBase_miR-503_microRNA	1	23	TAGCAGCGGGAACAGTTCTGCAG	ENSG00000174748_ENST00000307839_RPL15_mRNA	703	749	CTTCTGAGGGTCCGCTGCTGGCAGTACCGCCAGCTCTCTGCTCTCCA	1	1	E4	1	0	8-mer	13	6	-17.9	NA	1	NA	I	NA	NA	882	NA	NA
TAON-3553881-1_1	MIMAT0002874_MirBase_miR-503_microRNA	1	23	TAGCAGCGGGAACAGTTCTGCAG	ENSG00000179115_ENST00000314606_FARSA_mRNA	719	763	TTCACCCGCTGCTCAAGGTCCGCTCCCAGTTCCGACAGATCTTCC	1	1	E6	1	0	8-mer	9	6	-17.6	NA	1	NA	I	NA	NA	10	1	NA
L2HS-1352112_2	MIMAT0002874_MirBase_miR-503_microRNA	1	23	TAGCAGCGGGAACAGTTCTGCAG	ENSG00000166508_ENST00000303887_MCM7_mRNA	2081	2123	AATGCCCGCTGCTCCATCCTGGCTGCCGCCAACCCTGCCTACG	2	1	E4	0	0	8-mer	9	6	-17.3	NA	1	NA	I	NA	NA	84	NA	1
L2HS-2534659_1	MIMAT0002874_MirBase_miR-503_microRNA	1	23	TAGCAGCGGGAACAGTTCTGCAG	ENSG00000083845_ENST00000196551_RPS5_mRNA	684	737	CTGATTTTCCCAGCTGCTGCCCAATAAACCTGTCTGCCCTTTGGGGCAGTCCCA	1	1	E4	0	0	6-mer	12	6	-17	NA	1	1	I	NA	NA	487	NA	NA
L2HS-520321_3	MIMAT0002874_MirBase_miR-503_microRNA	1	23	TAGCAGCGGGAACAGTTCTGCAG	ENSG00000100591_ENST00000216479_AHSA1_mRNA	1230	1273	ATCGTCCCAGCTGCTAACTTGGGGCCGGGGCCCCTCCCTTCCAC	3	1	E4	1	0	7-mer	11	6	-17	NA	NA	1	I	NA	NA	62	NA	NA
L2HS-1020357_2	MIMAT0003283_MirBase_miR-615-3p_microRNA	1	22	TCCGAGCCTGGGTCTCCCTCTT	ENSG00000148773_ENST00000368654_MKI67_mRNA	4388	4436	GAAGAGGCCCAGGCTCTGGAAGACCTGACTGGCTTTAAAGAGCTCTTCC	2	1	E4	0	0	noncanonical_seed	16	6	-28.1	NA	1	NA	II	NA	NA	1	NA	NA
L2HS-207833_6	MIMAT0003283_MirBase_miR-615-3p_microRNA	1	22	TCCGAGCCTGGGTCTCCCTCTT	ENSG00000077232_ENST00000264065_DNAJC10_mRNA	5172	5224	GCTGAGGCAGGAGGGATTGCTTGGGCTCAGGATTTTGAATCCAGCCTGGGCAA	6	1	E4	0	0	noncanonical_seed	20	6	-28.1	NA	NA	1	III	NA	NA	3	NA	NA
L1HS-179638_5	MIMAT0003283_MirBase_miR-615-3p_microRNA	1	22	TCCGAGCCTGGGTCTCCCTCTT	ENSG00000070669_ENST00000394308_ASNS_mRNA	1111	1180	TATGAAGTCCTTTTTAACTCTGAGGAAGGCATTCAGGCTCTGGATGAAGTCATATTTTCCTTGGAAACTT	5	1	E3	1	0	noncanonical_seed	18	6	-24.8	NA	1	NA	III	NA	NA	51	NA	1
L2HS-3680040_1	MIMAT0003283_MirBase_miR-615-3p_microRNA	1	22	TCCGAGCCTGGGTCTCCCTCTT	ENSG00000113649_ENST00000296702_TCERG1_mRNA	737	780	ACAAGCTCAGGCCCAGGCCCAGGCTCAGGTCCAGGCCCAGGTCC	1	1	E4	0	0	noncanonical_seed	15	4	-24.7	NA	1	NA	I	NA	NA	NA	NA	NA
L2-508799_2	MIMAT0003283_MirBase_miR-615-3p_microRNA	1	22	TCCGAGCCTGGGTCTCCCTCTT	ENSG00000084112_ENST00000326495_SSH1_mRNA	2946	2990	AGGAGATTGAGACCCGGCTCCGGCTGGCGGGCCTCACCGTCTCTT	2	1	E4	0	0	noncanonical_seed	18	6	-24.3	NA	1	NA	III	NA	NA	1	NA	NA
L2HS-1194562_2	MIMAT0003283_MirBase_miR-615-3p_microRNA	1	22	TCCGAGCCTGGGTCTCCCTCTT	ENSG00000180008_ENST00000395472_SOCS4_mRNA	3400	3450	ATGAGGCTCAGGATATCGGATATCATAACACCAATGTCAGGATAAATATCT	2	1	E4	0	0	noseed_9nt_stem	15	5	-23.4	NA	NA	1	II	0.696512	NA	31	NA	1
L2HS-1816103_1	MIMAT0003283_MirBase_miR-615-3p_microRNA	1	22	TCCGAGCCTGGGTCTCCCTCTT	ENSG00000136930_ENST00000259457_PSMB7_mRNA	636	692	AACGACCTGGGCTCCGGAAGCAACATTGACCTCTGCGTCATCAGCAAGAACAAGCTG	1	1	E4	1	0	noncanonical_seed	14	6	-23.1	NA	1	NA	I	NA	NA	219	1	NA
L2-1655986_1	MIMAT0003283_MirBase_miR-615-3p_microRNA	1	22	TCCGAGCCTGGGTCTCCCTCTT	ENSG00000157954_ENST00000288828_WIPI2_mRNA	47	94	TACCGGGTGCCCCGGCTCTGGAGCATAAACAAGAGCGGGGACGGGATG	1	1	E4	1	0	noncanonical_seed	15	6	-22.8	1	NA	NA	I	NA	NA	3	NA	NA
L2HS-1815654_1	MIMAT0003283_MirBase_miR-615-3p_microRNA	1	22	TCCGAGCCTGGGTCTCCCTCTT	ENSG00000119669_ENST00000238647_C14orf4_mRNA	2154	2208	CTGTTCATTGAGTACCCCACGGGCTCGGGCAACGTGTACTCCAGTGCATCTGGTG	1	1	E4	1	0	7-mer	16	6	-22.5	NA	1	NA	II	NA	NA	32	NA	NA
L2HS-2392706_1	MIMAT0003283_MirBase_miR-615-3p_microRNA	1	22	TCCGAGCCTGGGTCTCCCTCTT	ENSG00000131153_ENST00000253462_GINS2_mRNA	54	98	GAGGGGCCCGAGGAGACCGTGAGGCTCTGGCCTGCAGCTCGCGCC	1	1	E4	0	0	noncanonical_seed	15	4	-22.2	1	NA	NA	III	NA	NA	21	NA	NA
L2-874583_1	MIMAT0003283_MirBase_miR-615-3p_microRNA	1	22	TCCGAGCCTGGGTCTCCCTCTT	ENSG00000115306_ENST00000356805_SPTBN1_mRNA	5825	5879	ATTTGAGCATGACATCCAGGCTCTGGGCACACAGGTGAGGCAGCTGCAGGAGGAT	4	1	E4	1	0	noncanonical_seed	18	6	-22.1	NA	1	NA	I	NA	NA	98	NA	NA
L2HS-3802431_1	MIMAT0003283_MirBase_miR-615-3p_microRNA	1	22	TCCGAGCCTGGGTCTCCCTCTT	ENSG00000204536_ENST00000396268_CCHCR1_mRNA	1156	1218	AAGACCCAGGAAGACTTGGAGGCTCAGGTGACCCTGGTTGAGAATCTAAGAAAATATGTTGGG	1	1	E4	0	0	noseed_9nt_stem	19	5	-22	NA	1	NA	IV	NA	NA	4	NA	NA
L2-874796_1	MIMAT0003283_MirBase_miR-615-3p_microRNA	1	22	TCCGAGCCTGGGTCTCCCTCTT	ENSG00000103507_ENST00000394950_BCKDK_mRNA	145	192	GAGCCCTTCCGCTGGGACCCGGGCCCTGGCTCCGGCCCCGCGATGGGA	1	1	E4	1	0	noseed_9nt_stem	14	5	-21.8	1	NA	NA	IV	NA	NA	29	NA	NA
L2HS-1815729_1	MIMAT0003283_MirBase_miR-615-3p_microRNA	1	22	TCCGAGCCTGGGTCTCCCTCTT	ENSG00000103507_ENST00000219794_BCKDK_mRNA	145	200	GAGCCCTTCCGCTGGGACCCGGGCCCTGGCTCCGGCCCCGCGATGGGAGCTGCTCT	1	1	E4	1	0	noseed_9nt_stem	14	5	-21.8	1	NA	NA	IV	NA	NA	NA	NA	NA
L2-2383997_1	MIMAT0003283_MirBase_miR-615-3p_microRNA	1	22	TCCGAGCCTGGGTCTCCCTCTT	ENSG00000106290_ENST00000472509_TAF6_mRNA	1742	1787	AAGGCTCGGGCCCAGGCTGCTCTGCAGGCTCAGCAGGTCAACAGGA	2	1	E4	0	0	8-mer	14	3	-21.7	NA	1	NA	I	NA	NA	4	NA	NA
L2-2519891_1	MIMAT0003283_MirBase_miR-615-3p_microRNA	1	22	TCCGAGCCTGGGTCTCCCTCTT	ENSG00000198585_ENST00000521288_NUDT16_mRNA	1446	1491	AAAAAGAAGAGGGCTCAGGACAAGGCCCTGAGGAGGCCCAATCCTA	2	1	E4	0	0	noseed_9nt_stem	18	4	-21.7	NA	NA	1	IV	-0.019466	NA	NA	NA	NA
L2HS-2659710_1	MIMAT0003283_MirBase_miR-615-3p_microRNA	1	22	TCCGAGCCTGGGTCTCCCTCTT	ENSG00000113648_ENST00000511689_H2AFY_mRNA	501	544	CGGCCAGGAGGGCTCAGGCCGAGACACCTTGCAGCTGCCGCCGC	1	1	E4	0	0	noseed_9nt_stem	17	5	-21.4	1	NA	NA	I	NA	NA	1	NA	NA
0727A-1091765_1	MIMAT0003283_MirBase_miR-615-3p_microRNA	1	22	TCCGAGCCTGGGTCTCCCTCTT	ENSG00000198053_ENST00000400074_SIRPA_mRNA	3545	3595	CCCAAGGGATTTCTGGCTCAGGCTGTAAAAGTAGCTGAGCCATCCTGCCCA	4	2	E2,E4	0	0	noseed_9nt_stem	15	3	-20.7	NA	NA	1	IV	0.231089	NA	2	NA	NA
0727A-1091766_1	MIMAT0003283_MirBase_miR-615-3p_microRNA	1	22	TCCGAGCCTGGGTCTCCCTCTT	ENSG00000198053_ENST00000358771_SIRPA_mRNA	3337	3387	CCCAAGGGATTTCTGGCTCAGGCTGTAAAAGTAGCTGAGCCATCCTGCCCA	1	1	E2	0	0	noseed_9nt_stem	15	3	-20.7	NA	NA	1	IV	0.231089	NA	NA	NA	NA
L2HS-3900722_1	MIMAT0003283_MirBase_miR-615-3p_microRNA	1	22	TCCGAGCCTGGGTCTCCCTCTT	ENSG00000173786_ENST00000393892_CNP_mRNA	30	81	AAAGCGGCCGGGCTCGGGTCGTGCCACCGCTGGACTCCCGTGTCCCTCCGCG	1	1	E4	0	0	7-mer	11	6	-20.6	1	NA	NA	I	NA	NA	8	NA	NA
L1HS-535112_2	MIMAT0003283_MirBase_miR-615-3p_microRNA	1	22	TCCGAGCCTGGGTCTCCCTCTT	ENSG00000197586_ENST00000376652_ENTPD6_mRNA	1538	1592	AATGTTGAGACCAGCTGGGCTCTGGGGGCCATTTTTCATTACATCGACTCCCTGA	2	1	E3	1	0	noncanonical_seed	15	6	-20.3	NA	1	NA	II	NA	NA	6	NA	NA
L1HS-962648_1	MIMAT0003283_MirBase_miR-615-3p_microRNA	1	22	TCCGAGCCTGGGTCTCCCTCTT	ENSG00000119950_ENST00000332674_MXI1_mRNA	55	106	AACTGCAGGCAGCGAGGCTCGGGAAGTCAGGCCGGCTTTTCGCCCCGGCGCC	2	1	E3	1	0	8-mer	17	5	-20.3	1	NA	NA	IV	NA	NA	4	NA	NA
L2-874964_1	MIMAT0003283_MirBase_miR-615-3p_microRNA	1	22	TCCGAGCCTGGGTCTCCCTCTT	ENSG00000196912_ENST00000258459_ANKRD36B_mRNA	3048	3090	GCCAGGCTCAGGCTGGAAAAAGACACAATAAAAAACCAAAACC	1	1	E4	1	0	noncanonical_seed	14	5	-20.2	NA	1	NA	I	NA	NA	NA	NA	NA
L1-1183660_1	MIMAT0003283_MirBase_miR-615-3p_microRNA	1	22	TCCGAGCCTGGGTCTCCCTCTT	ENSG00000197111_ENST00000439930_PCBP2_mRNA	715	769	AAATACGAGAGAGTACAGGGGCTCAGGTCCAGGTGGCAGGGGATATGCTACCCAA	10	2	E3,E4	0	0	noseed_9nt_stem	18	4	-20	NA	1	NA	IV	NA	NA	306	NA	NA
L2-874869_1	MIMAT0003283_MirBase_miR-615-3p_microRNA	1	22	TCCGAGCCTGGGTCTCCCTCTT	ENSG00000162244_ENST00000294189_RPL29_mRNA	427	475	TATTGCCAAGGGGCTCAGGCTGTGCCGGCCAAAGGCCAAGGCCAAGGCC	1	1	E4	1	0	noseed_9nt_stem	15	6	-19.7	NA	1	NA	II	NA	NA	1249	1	NA
L2HS-248724_5	MIMAT0003283_MirBase_miR-615-3p_microRNA	1	22	TCCGAGCCTGGGTCTCCCTCTT	ENSG00000072501_ENST00000322213_SMC1A_mRNA	219	264	ATTGGACCCAATGGCTCTGGTAAGTCAAATCTCATGGATGCCATCA	5	1	E4	1	0	noncanonical_seed	13	6	-19.6	NA	1	NA	I	NA	NA	17	NA	1
L2HS-542707_3	MIMAT0003283_MirBase_miR-615-3p_microRNA	1	22	TCCGAGCCTGGGTCTCCCTCTT	ENSG00000183172_ENST00000331479_C22orf32_mRNA	545	591	ACCCCAGGCTCTGGGAGGCTCCCTGAGATGTGCTGTCCACTAAGCAC	3	1	E4	0	0	noncanonical_seed	12	6	-19.6	NA	NA	1	I	-0.289156	NA	252	1	NA
L2-1059373_1	MIMAT0003283_MirBase_miR-615-3p_microRNA	1	22	TCCGAGCCTGGGTCTCCCTCTT	ENSG00000047410_ENST00000367478_TPR_mRNA	3936	3979	GTTTGAGGTGGCTCAGGTTGAGAGTCTGCGTTATCGACAAAGGG	2	1	E4	0	0	noseed_9nt_stem	14	3	-19.5	NA	1	NA	IV	NA	NA	7	NA	NA
L2HS-1816015_1	MIMAT0003283_MirBase_miR-615-3p_microRNA	1	22	TCCGAGCCTGGGTCTCCCTCTT	ENSG00000102103_ENST00000376563_PQBP1_mRNA	23	67	TACTTTCAGGCTCGGGGAGTGAAGGCCTCGTTGAGAGAAGGTCTC	1	1	E4	1	0	8-mer	12	6	-19.4	1	NA	NA	I	NA	NA	1	NA	NA
L2HS-1917541_1	MIMAT0003283_MirBase_miR-615-3p_microRNA	1	22	TCCGAGCCTGGGTCTCCCTCTT	ENSG00000099995_ENST00000215793_SF3A1_mRNA	448	505	TCAGCGAGTTCAAGGAAGGGAAGGCTCAGGAGCCGTCCGCCGCCATCCCCAAGGTCAT	1	1	E4	0	0	noseed_9nt_stem	17	3	-19.4	NA	1	NA	IV	NA	NA	3	NA	NA
L2HS-852601_2	MIMAT0003283_MirBase_miR-615-3p_microRNA	1	22	TCCGAGCCTGGGTCTCCCTCTT	ENSG00000181274_ENST00000371019_FRAT2_mRNA	1180	1222	TAAGGAGGGCTCAGGGGTAGGAATCGCGATGGCTTTATAACAA	2	1	E4	1	0	noseed_9nt_stem	15	3	-19.2	NA	NA	1	IV	-0.348762	NA	38	NA	NA
L2-874775_1	MIMAT0003283_MirBase_miR-615-3p_microRNA	1	22	TCCGAGCCTGGGTCTCCCTCTT	ENSG00000111678_ENST00000229281_C12orf57_mRNA	183	228	TGCGCATGGACGAGGCTCGGGATAACGCCTGCAACGACATGGGTAA	1	1	E4	1	0	8-mer	13	6	-19.1	NA	1	NA	I	NA	NA	193	NA	NA
L2HS-1815931_1	MIMAT0003283_MirBase_miR-615-3p_microRNA	1	22	TCCGAGCCTGGGTCTCCCTCTT	ENSG00000213614_ENST00000268097_HEXA_mRNA	1890	1952	ATATGTGGACAACACAAACCTGGTCCCCAGGCTCTGGCCCAGAGCAGGGGCTGTTGCCGAAAG	1	1	E4	1	0	noncanonical_seed	11	4	-19.1	NA	1	NA	I	NA	NA	7	NA	NA
L2HS-1816155_1	MIMAT0003283_MirBase_miR-615-3p_microRNA	1	22	TCCGAGCCTGGGTCTCCCTCTT	ENSG00000153786_ENST00000313732_ZDHHC7_mRNA	362	417	ATCAGGACACAGGCTCCGGGACGTCGAGCATCATCCTCTCCTGGCTGAAAATGACA	2	1	E4	1	0	noncanonical_seed	14	6	-19.1	NA	1	NA	I	NA	NA	NA	NA	NA
L2-1360166_1	MIMAT0003283_MirBase_miR-615-3p_microRNA	1	22	TCCGAGCCTGGGTCTCCCTCTT	ENSG00000160360_ENST00000440944_GPSM1_mRNA	2375	2418	GACCCAGGGCGACAGGCTCAGGCCAAGCTGCCCGTGGTGGGAGG	2	1	E4	0	0	noseed_9nt_stem	14	2	-18.9	NA	NA	1	IV	0.495002	NA	1	NA	NA
L2HS-3749614_1	MIMAT0003283_MirBase_miR-615-3p_microRNA	1	22	TCCGAGCCTGGGTCTCCCTCTT	ENSG00000179151_ENST00000315127_EDC3_mRNA	1218	1277	AAGGGGGCTCAGGGTATCAGCTGTGGAAGGCACCTAGCCAACCATGATGTCCAGGTCATC	1	1	E4	0	0	noseed_9nt_stem	15	4	-18.9	NA	1	NA	II	NA	NA	25	NA	NA
L2-1656001_1	MIMAT0003283_MirBase_miR-615-3p_microRNA	1	22	TCCGAGCCTGGGTCTCCCTCTT	ENSG00000069345_ENST00000317089_DNAJA2_mRNA	1273	1322	TAGCACTCGAGGCTCAGGAGGTGGTCAGAGGCGTGAAGCCTATAATGATA	1	1	E4	1	0	noseed_9nt_stem	13	4	-18.8	NA	1	NA	IV	NA	NA	120	NA	NA
L2-1587822_1	MIMAT0003283_MirBase_miR-615-3p_microRNA	1	22	TCCGAGCCTGGGTCTCCCTCTT	ENSG00000173867_ENST00000312475_MRPL46_mRNA	99	147	CGAGAGGCTCTGGGCCGGCAGTCTAAGCTCTCGCAGCCTGGCTCTTGCA	2	1	E4	0	0	noncanonical_seed	16	5	-18.7	NA	1	NA	IV	NA	NA	2	NA	NA
L2HS-852614_2	MIMAT0003283_MirBase_miR-615-3p_microRNA	1	22	TCCGAGCCTGGGTCTCCCTCTT	ENSG00000100418_ENST00000263256_PPPDE2_mRNA	3473	3522	CTAACTGTAAACTCAGGCTCAGGCTTCAACTGCCTACCCCCATCCTCATA	2	1	E4	1	0	noncanonical_seed	12	4	-18.1	NA	NA	1	I	0.228771	NA	17	NA	NA
L2HS-1023547_2	MIMAT0003283_MirBase_miR-615-3p_microRNA	1	22	TCCGAGCCTGGGTCTCCCTCTT	ENSG00000213551_ENST00000372950_DNAJC9_mRNA	2240	2284	GAAAAGGAGGGCTCAGGAAGAGGCCAAAGAAGCAGAAATGAGCAG	2	1	E4	0	0	noseed_9nt_stem	16	3	-17.9	NA	1	NA	IV	NA	NA	NA	NA	NA
L2-874683_1	MIMAT0003283_MirBase_miR-615-3p_microRNA	1	22	TCCGAGCCTGGGTCTCCCTCTT	ENSG00000157350_ENST00000393640_ST3GAL2_mRNA	2590	2635	TGCGGGGCTCTGGCTATGGGCAGGACGTGGACGGGCACAACTTCAT	2	1	E4	1	0	none	14	5	-17.8	NA	1	NA	II	NA	NA	NA	NA	NA
L2HS-1816058_1	MIMAT0003283_MirBase_miR-615-3p_microRNA	1	22	TCCGAGCCTGGGTCTCCCTCTT	ENSG00000196305_ENST00000375643_IARS_mRNA	3207	3254	AATGGTAGATGAAGGAATGGCTCGGGAAGTCATCAATCGCATACAGAA	1	1	E4	1	0	7-mer	13	6	-17.5	NA	1	NA	I	NA	NA	89	NA	NA
L2-874908_1	MIMAT0003283_MirBase_miR-615-3p_microRNA	1	22	TCCGAGCCTGGGTCTCCCTCTT	ENSG00000131791_ENST00000254101_PRKAB2_mRNA	1774	1822	TAGTTTGGTGCCAAGGCTCAGGCTGTATTGGCAAATTCCCGAAAGTTTT	1	1	E4	1	0	noseed_9nt_stem	11	3	-17.4	NA	NA	1	I	0.171621	NA	7	NA	NA
L2HS-2892265_1	MIMAT0003283_MirBase_miR-615-3p_microRNA	1	22	TCCGAGCCTGGGTCTCCCTCTT	ENSG00000101363_ENST00000373605_MANBAL_mRNA	1156	1214	CCAGGCTCAGGGTCTGAGGAGGCTGTGACGCCCTATGACCGCAGAGATCTAGACAGTCG	1	1	E4	0	0	noncanonical_seed	11	6	-16.9	NA	NA	1	I	NA	NA	7	NA	NA
L2HS-852618_2	MIMAT0003283_MirBase_miR-615-3p_microRNA	1	22	TCCGAGCCTGGGTCTCCCTCTT	ENSG00000160949_ENST00000409379_NFKBIL2_mRNA	158	200	ACGCCGAGGCTCTGGAGCAGCACTGGCAGGAGCTGCAGCTTCG	2	1	E4	1	0	noncanonical_seed	12	6	-16.9	NA	1	NA	I	NA	NA	3	NA	NA
L2-2344824_1	MIMAT0003283_MirBase_miR-615-3p_microRNA	1	22	TCCGAGCCTGGGTCTCCCTCTT	ENSG00000170385_ENST00000513050_SLC30A1_mRNA	348	394	AATGGGGGCTCTGGTGAACGCCATCTTCCTGACTGGCCTCTGTTTCG	2	1	E4	0	0	none	11	2	-15.3	NA	1	NA	IV	NA	NA	1	NA	NA
L1-533274_1	MIMAT0003283_MirBase_miR-615-3p_microRNA	1	22	TCCGAGCCTGGGTCTCCCTCTT	ENSG00000070961_ENST00000261173_ATP2B1_mRNA	978	1030	TAATGGAAGGCTCTGGAAGAATGGTAGTTACAGCTGTAGGTGTAAATTCTCAA	5	1	E3	1	0	noncanonical_seed	11	6	-14	NA	1	NA	V	NA	NA	1	NA	NA
L2HS-1815934_1	MIMAT0003283_MirBase_miR-615-3p_microRNA	1	22	TCCGAGCCTGGGTCTCCCTCTT	ENSG00000129667_ENST00000313080_RHBDF2_mRNA	2251	2293	AGTTCTACAGGCTCTGGCTGTCTCTCTTCCTACATGCTGGCGT	1	1	E4	1	0	none	10	3	-13.1	NA	1	NA	V	NA	NA	3	NA	NA
L2-2345558_1	MIMAT0003322_MirBase_miR-652_microRNA	1	21	AATGGCGCCACTAGGGTTGTG	ENSG00000084070_ENST00000372718_SMAP2_mRNA	1723	1766	CACCTGTATGGCTGCCATTCTCTTCAGCCCTCGCTCTCCCCTTT	1	1	E4	1	0	noncanonical_seed	14	6	-16.9	NA	NA	1	II	NA	NA	15	NA	NA
L2HS-3787337_1	MIMAT0004945_MirBase_miR-744_microRNA	1	22	TGCGGGGCTAGGGCTAACAGCA	ENSG00000143398_ENST00000349792_PIP5K1A_mRNA	2136	2202	CTCTGTGATCCCAAGATGTCAGCCCTTGCCCCAGCAATGCTGAATTTTCTTCTACTTGGTCATCAAA	2	1	E4	0	0	noncanonical_seed	17	6	-28.1	NA	NA	1	I	NA	NA	47	NA	NA
L1HS-1499581_1	MIMAT0004945_MirBase_miR-744_microRNA	1	22	TGCGGGGCTAGGGCTAACAGCA	ENSG00000121068_ENST00000240328_TBX2_mRNA	70	115	CCCAGCCCGGCCCCGCGCAGAGCCCCCGCCGCCCCCGCGCACAGAG	1	1	E3	1	0	7-mer	13	6	-26.2	1	NA	NA	I	NA	NA	11	NA	NA
L2-185296_3	MIMAT0004945_MirBase_miR-744_microRNA	1	22	TGCGGGGCTAGGGCTAACAGCA	ENSG00000105329_ENST00000221930_TGFB1_mRNA	2017	2080	GTGCGCTCCTGCAAGTGCAGCTGAGGTCCCGCCCCGCCCCGCCCCGCCCCGGCAGGCCCGGCCC	4	1	E4	1	0	7-mer	16	6	-26	NA	1	1	III	NA	NA	NA	NA	NA
L2HS-1653675_1	MIMAT0004945_MirBase_miR-744_microRNA	1	22	TGCGGGGCTAGGGCTAACAGCA	ENSG00000156298_ENST00000378482_TSPAN7_mRNA	72	114	GCACGCGCCCCCGCCCCGCGCCGCCCCGCCCCGCCCCGCCTCT	1	1	E4	1	0	7-mer	13	6	-24.1	1	NA	NA	I	NA	NA	1	NA	NA
L2HS-3126610_1	MIMAT0004945_MirBase_miR-744_microRNA	1	22	TGCGGGGCTAGGGCTAACAGCA	ENSG00000167065_ENST00000377087_DUSP18_mRNA	978	1042	ATGATTCCACTGTGAGCCATCCCACGAGCCCCTGCATTGGAGTCAGAGGTACAGATCTATTGTTG	1	1	E4	0	0	noncanonical_seed	17	6	-24.1	NA	1	1	III	NA	NA	2	NA	NA
L1-163114_3	MIMAT0004945_MirBase_miR-744_microRNA	1	22	TGCGGGGCTAGGGCTAACAGCA	ENSG00000130402_ENST00000252699_ACTN4_mRNA	3416	3465	ACCAGCCCCGGCCTTGCTTTGTCTGGCCTCACGTGTCTCAGATTTTCTAA	3	1	E3	0	0	7-mer	13	6	-23.3	NA	NA	1	I	-0.115991	NA	33	NA	NA
A12-104946_56	MIMAT0004945_MirBase_miR-744_microRNA	1	22	TGCGGGGCTAGGGCTAACAGCA	ENSG00000115053_ENST00000322723_NCL_mRNA	775	824	AGCTGCTGCCCCTGCCTCAGAGGATGAGGACGATGAGGATGACGAAGATG	60	1	E1	1	0	noncanonical_seed	13	4	-23	NA	1	NA	III	NA	NA	26	NA	NA
TAON-2791986-1_1	MIMAT0004945_MirBase_miR-744_microRNA	1	22	TGCGGGGCTAGGGCTAACAGCA	ENSG00000110536_ENST00000426530_PTPMT1_mRNA	103	146	CTGGCAGCCCCGCCCCGGCACCCGCCTGCTCTTCTCGCGGGTCC	1	1	E6	0	0	8-mer	16	6	-23	1	NA	NA	I	NA	NA	4	NA	NA
L2HS-809563_2	MIMAT0004945_MirBase_miR-744_microRNA	1	22	TGCGGGGCTAGGGCTAACAGCA	ENSG00000108557_ENST00000353383_RAI1_mRNA	39	82	AAGGCCCGCTCCCCGCGTCCCCGGGCGCCGCCCCCGCCCGCGGC	2	1	E4	1	0	6-mer	12	6	-22.8	1	NA	NA	I	NA	NA	1	NA	NA
L2HS-246672_5	MIMAT0004945_MirBase_miR-744_microRNA	1	22	TGCGGGGCTAGGGCTAACAGCA	ENSG00000171853_ENST00000382110_TTC15_mRNA	765	815	TCGTGCAGCCCAGCCCCAGCCTCAGCACGTTCTTCGGAGACACGGCCGCCA	6	1	E4	0	0	noncanonical_seed	15	6	-22.7	NA	1	NA	I	NA	NA	18	NA	NA
L2HS-2120546_1	MIMAT0004945_MirBase_miR-744_microRNA	1	22	TGCGGGGCTAGGGCTAACAGCA	ENSG00000162408_ENST00000377705_NOL9_mRNA	91	139	GTCCGCAAGGCCCGGCCCCAGCTCATCCTCAGCCGCCGGCCCCGCCGCC	1	1	E4	0	0	7-mer	15	6	-22.6	NA	1	NA	I	NA	NA	6	NA	NA
L2HS-2635967_1	MIMAT0004945_MirBase_miR-744_microRNA	1	22	TGCGGGGCTAGGGCTAACAGCA	ENSG00000140326_ENST00000356231_CDAN1_mRNA	1915	1958	GGTCTTGCCCTGCCCCAGCATGAGCCCAATGATGAAGACGGGGA	1	1	E4	1	0	noncanonical_seed	15	6	-22.4	NA	1	NA	I	NA	NA	NA	NA	NA
L2-1518236_1	MIMAT0004945_MirBase_miR-744_microRNA	1	22	TGCGGGGCTAGGGCTAACAGCA	ENSG00000186716_ENST00000305877_BCR_mRNA	5401	5444	CAGTGTCCCTGCCCCTGCCCCAGCACAGGTGACTTCATTTCTGT	1	1	E4	1	0	noncanonical_seed	15	6	-22.2	NA	NA	1	I	0.32898	NA	3	NA	NA
L2HS-1287698_2	MIMAT0004945_MirBase_miR-744_microRNA	1	22	TGCGGGGCTAGGGCTAACAGCA	ENSG00000120896_ENST00000428103_SORBS3_mRNA	1654	1707	AGAACCAGCTTCCTAGCCTCGTAGAGACCAAAGGCCGCCCCCGCCTGCTGGGGT	2	1	E4	0	0	6-mer	16	6	-22.2	NA	NA	1	I	-0.017568	NA	16	NA	NA
L2HS-3255746_1	MIMAT0004945_MirBase_miR-744_microRNA	1	22	TGCGGGGCTAGGGCTAACAGCA	ENSG00000156976_ENST00000323963_EIF4A2_mRNA	1779	1847	AGTGCTAAGTGTGAACTGGACCCTGTTGCTAAGCCCCAGCAAGCAATCCTAGGTAGGGTTTAATCCCCA	1	1	E4	0	0	noncanonical_seed	17	6	-22	NA	NA	1	III	0.14982	NA	743	1	NA
L2-755123_1	MIMAT0004945_MirBase_miR-744_microRNA	1	22	TGCGGGGCTAGGGCTAACAGCA	ENSG00000160404_ENST00000373281_TOR2A_mRNA	2128	2172	GAGAGCATCTTGGCCCCGGCCACCTTCCCCAGGGAAACCCCTGGT	1	1	E4	1	0	6-mer	15	4	-21.7	NA	NA	1	II	0.726	NA	3	NA	NA
L2HS-1653715_1	MIMAT0004945_MirBase_miR-744_microRNA	1	22	TGCGGGGCTAGGGCTAACAGCA	ENSG00000125375_ENST00000311459_ATP5S_mRNA	381	430	CCACCGTCTCCATCCCGGCCCCAGCCCAGTCGAGCGTCCACTAGAAGGGC	1	1	E4	1	0	none	13	5	-21.7	1	NA	NA	I	NA	NA	118	1	NA
L2HS-3359455_1	MIMAT0004945_MirBase_miR-744_microRNA	1	22	TGCGGGGCTAGGGCTAACAGCA	ENSG00000188223_ENST00000301159_LIN37_mRNA	536	584	AGCTCACCCCTGCCCCCGCTGCCTGAGGATGAGGAGGGCTCAGAGGTAA	1	1	E4	0	0	6-mer	14	6	-21.6	NA	1	NA	I	NA	NA	8	NA	NA
L2-2109424_1	MIMAT0004945_MirBase_miR-744_microRNA	1	22	TGCGGGGCTAGGGCTAACAGCA	ENSG00000131981_ENST00000254301_LGALS3_mRNA	448	495	AGCCTACCCTGCCACTGGCCCCTATGGCGCCCCTGCTGGGCCACTGAT	2	1	E4	0	0	noncanonical_seed	13	4	-21.5	NA	1	NA	I	NA	NA	8	NA	NA
L2HS-3086191_1	MIMAT0004945_MirBase_miR-744_microRNA	1	22	TGCGGGGCTAGGGCTAACAGCA	ENSG00000140990_ENST00000268668_NDUFB10_mRNA	130	185	ATGTGTACCCTGAGCCCCCGCGCCGCACGCCGGTGCAGCCCAATCCCATCGTCTAC	1	1	E4	0	0	6-mer	15	6	-20.6	NA	1	NA	I	NA	NA	63	NA	NA
L2-755152_1	MIMAT0004945_MirBase_miR-744_microRNA	1	22	TGCGGGGCTAGGGCTAACAGCA	ENSG00000102858_ENST00000399577_MGRN1_mRNA	6278	6323	GCACCGCCCGCCCCCCGCCCCCACCAAGGCCCCAGCCTCTGGCCAT	1	1	E4	1	0	6-mer	11	4	-20.4	NA	NA	1	I	0.102021	NA	5	NA	NA
L1HS-1609462_1	MIMAT0004945_MirBase_miR-744_microRNA	1	22	TGCGGGGCTAGGGCTAACAGCA	ENSG00000183864_ENST00000327492_TOB2_mRNA	127	169	GCCCCGCCCCTGCAGGGCGGAGGGACGCATCACGCAGGGGTGG	1	1	E3	0	0	7-mer	12	6	-20.1	1	NA	NA	I	NA	NA	8	NA	NA
L1HS-1332340_1	MIMAT0004945_MirBase_miR-744_microRNA	1	22	TGCGGGGCTAGGGCTAACAGCA	ENSG00000065978_ENST00000321358_YBX1_mRNA	187	236	CGCCCCCGCCCTCAGCGCCGCCGACACCAAGCCCGGCACTACGGGCAGCG	1	1	E3	1	0	6-mer	14	5	-19.4	NA	1	NA	I	NA	NA	3	NA	NA
L2-755129_1	MIMAT0004945_MirBase_miR-744_microRNA	1	22	TGCGGGGCTAGGGCTAACAGCA	ENSG00000099995_ENST00000439242_SF3A1_mRNA	1137	1181	CTTGCCTCCAGCCCCTGCTCCAGATGAGTATCTTGTGTCCCCCAT	1	1	E4	1	0	noncanonical_seed	13	4	-19.4	NA	1	NA	I	NA	NA	9	NA	NA
L2HS-427881_4	MIMAT0004945_MirBase_miR-744_microRNA	1	22	TGCGGGGCTAGGGCTAACAGCA	ENSG00000172053_ENST00000306125_QARS_mRNA	585	636	ACTGAGCCCCAGCTAAGCGCTGCCCTTGAGTATGTGCGGAGTCACCCCTTGG	4	1	E4	0	0	none	14	4	-19.4	NA	1	NA	I	NA	NA	26	NA	NA
L2HS-1126333_2	MIMAT0004945_MirBase_miR-744_microRNA	1	22	TGCGGGGCTAGGGCTAACAGCA	ENSG00000128849_ENST00000281282_CGNL1_mRNA	404	453	CCCAGCCTAGCCCAATAAGAAACCTGAAACAGCCCCTGCTCCATGAGGGC	2	1	E4	0	0	noncanonical_seed	16	6	-19.3	NA	1	NA	II	NA	NA	NA	NA	NA
L2-1518233_1	MIMAT0004945_MirBase_miR-744_microRNA	1	22	TGCGGGGCTAGGGCTAACAGCA	ENSG00000167721_ENST00000301364_TSR1_mRNA	1319	1363	ACTTTATGCTGCTGTGCCCCCGCTTGAAACATCGGTGGTTTTTCA	1	1	E4	1	0	6-mer	15	6	-18.7	NA	1	NA	III	NA	NA	57	NA	1
L2HS-1281288_2	MIMAT0004945_MirBase_miR-744_microRNA	1	22	TGCGGGGCTAGGGCTAACAGCA	ENSG00000133124_ENST00000372129_IRS4_mRNA	3403	3461	AGAGAGACCTTTCCCCATCCTCAGCCCCGGCTGTCGCTTCGGCTGCAGAGCCGACTTTA	2	1	E4	0	0	7-mer	13	6	-18.7	NA	1	NA	I	NA	NA	74	NA	NA
L2-755163_1	MIMAT0004945_MirBase_miR-744_microRNA	1	22	TGCGGGGCTAGGGCTAACAGCA	ENSG00000167962_ENST00000431526_ZNF598_mRNA	1818	1861	ATTGCCACAGCCCCCGCCCGCTACCTGTCCCCCAGGGGCTTTGC	1	1	E4	1	0	6-mer	14	5	-18.5	NA	1	NA	I	NA	NA	9	NA	NA
L2HS-1349720_2	MIMAT0004945_MirBase_miR-744_microRNA	1	22	TGCGGGGCTAGGGCTAACAGCA	ENSG00000103187_ENST00000262428_COTL1_mRNA	569	627	AATTACGACGCCCAGACGGAGTAACCCCAGCCCCCGCCACACCACCCCTTGCCAAAGTC	2	1	E4	0	0	6-mer	13	6	-18.3	NA	1	1	I	NA	NA	2	NA	NA
L2HS-326009_4	MIMAT0004945_MirBase_miR-744_microRNA	1	22	TGCGGGGCTAGGGCTAACAGCA	ENSG00000130669_ENST00000358301_PAK4_mRNA	2510	2558	CCCACCCTCTCCAGCCCCTGCAGCAAATGACTACTGCACCTGGACAGCC	4	1	E4	1	0	noncanonical_seed	13	6	-18	NA	NA	1	I	0.680888	NA	14	1	NA
L1-1040620_1	MIMAT0004945_MirBase_miR-744_microRNA	1	22	TGCGGGGCTAGGGCTAACAGCA	ENSG00000175931_ENST00000319380_UBE2O_mRNA	2169	2217	ATCCTGCCCCAGCACTTGTACAACATAGAGTCTGAGATTGAGGAGTCAG	2	1	E3	0	0	noncanonical_seed	12	6	-16.6	NA	1	NA	I	NA	NA	3	NA	NA
L1-254709_2	MIMAT0004945_MirBase_miR-744_microRNA	1	22	TGCGGGGCTAGGGCTAACAGCA	ENSG00000184009_ENST00000331925_ACTG1_mRNA	1858	1904	GAGAACATTAGGCCCCAGCAACACGTCATTGTGTAAGGAAAAATAAA	5	1	E3	0	0	none	11	4	-16.6	NA	NA	1	V	NA	NA	2719	1	NA
L1-984299_1	MIMAT0004984_MirBase_miR-941_microRNA	1	23	CACCCGGCTGTGTGCACATGTGC	ENSG00000138134_ENST00000371926_STAMBPL1_mRNA	794	836	CCACCGCGGCCCGGGTTGCAGCAGCCGGACGGATGCCAAGGCC	1	1	E3	1	0	6-mer	15	4	-19.9	1	NA	NA	I	NA	NA	58	NA	NA
L1-984289_1	MIMAT0004984_MirBase_miR-941_microRNA	1	23	CACCCGGCTGTGTGCACATGTGC	ENSG00000198873_ENST00000392870_GRK5_mRNA	2296	2340	GCGGCCCCGGCCGGGGTGGATTGGATTTGTCTTTGGTGAACATTG	1	1	E3	1	0	6-mer	11	5	-17.9	NA	NA	1	I	-0.528715	NA	7	NA	NA
L1HS-775619_1	MIMAT0005825_MirBase_miR-1180_microRNA	1	22	TTTCCGGCTCGCGTGGGTGTGT	ENSG00000174444_ENST00000307961_RPL4_mRNA	1087	1134	GCAAAGACCATGCGCCGGAACACCATTCTTCGCCAGGCCAGGAATCAC	1	1	E3	1	0	7-mer	16	6	-22	NA	1	NA	II	NA	NA	1317	NA	NA
